# Supplementary material for: Melanella martarum sp. nov. (Gastropoda: Eulimidae): the first parasitic deep-sea snail reported for the Salas & Gomez Ridge
Source: PeerJ. 2024 Apr 23;12:e16932. doi: 10.7717/peerj.16932 (PMC11048058; doi:10.7717/peerj.16932)
Supplement: Supplemental Information 1 [file peerj-12-16932-s001.fasta]

>16S_Melanella_martarum_sp._nov OP575953
AAAACATGTCTCTTTGTTTACATAAAGAGTCTAATCTGCCCAGTGATATTTTAACGGCCGCAGTATCCTGACTGTGCAAAGGTAGCATAATAATTTGCCCCATAATTGGGGGCTGGTATGAAAGATTGAATGGGATAATACTGTCTCTGTAAAATTAAATAGAATTTATTTTTTATGTGAAGGCACATAATTAAAATTGAGTGACGAGAAGACCCTATCGAGCTTTAGGTTTAAATTTTGTATAAAAGTTATGGCCTTTGATTGGGGCAATCCAAGAACAAAAAAAATTTCTTGTAATTTATATAGATCCAATTAGATTGATAGCAAATTTAGTTACCGTAGGGATAACAGCATAATTCTTTTTTAGAGATCTAATCGAAAAAAGAGTTTGTGACCTCGATGTTGGACTAAGATACCTATAGGTGCAGCAGCTTATACGGGTTGGTCTGTTCGACCATTAAAATCTTACGTGA
>COI_Melanella_martarum__sp._nov. OP575952
AAAAAATCAAAATAAATGTTGATATAAAATGGGATCCCCTCCCCCGGCAGGATCAAAGAAAGCTGTATTAAAATTTCGATCCGTTAAAAGTATTGTAATAGCTCCAGCTAATACGGGTAATGACAGTAAAAGCAAAATAGCAGTAATTTTCACGGATCAAACAAATAAAGTTATACGATCTAACCGTATTCCTTCTGACCGTATATTTAAAATAGTTGAGATAAAATTAATTGCCCCTAGAATTGAAGAAACTCCGGCTAAATGTAGCGAAAAAATAGCTAAATCGACTGAAGCTCCTGCATGAGCAATATTTGCAGATAAAGGAGGGTAAACAGTCCATCCAGTCCCCACTCCTGATTCGACAGCAGCGGATGAAAGTAATAATAATAATGCAGGAGGTAGCAATCAAAATCTTATGTTATTAAGACGAGGGAATGCTATATCCGGTGCTCTTAATATTAAAGGAACCAATCAATTACCAAACCCCCCAATTATTATGGGCATAACAAGGAAAAAAATTATCACGAATGCGTGAGCAGTTACAATAACATTGTATAATTGATCATCACCTAACAAAGCTCCCGGTTGTCCTAATTCAGCTCGAATTAATAAACTTAAGGCAGTGCCGACTAACCCCGATCAAACTGCAAAAATAATATATAATGTACCAATATCT
>H3_Melanella_martarum_sp._nov OP589975
AGCAGACTGCTCGCAAATCCACTGGAGGCAAAGCCCCACGCAAACAGCTGGCCACCAAGGCCGCTCGCAAGAGCGCCCCGGCCACTGGTGGTGTCAAGAAACCTCACCGTTACAGGCCCGGTACMGTGGCCCTTCGTGAGATCCGCAGATACCAGAAGAGCACCGAGCTCCTCATCAGGAAGCTGCCCTTCCAGCGACTGGTCCGCGAGATCGCACAGGACTTCAAGACCGACCTGCGCTTCCAGTCCTCCGCCGTCATGGCACTCCAGGAGGCCAGCGAGGCCTACCTGGTCGGGCTCTTCGAGGACACCAACCTGTGCGCCATCCACGCCAAGCGTGTAACAATC
